# Supplementary material for: Isolation and Functional Characterization of Two SHORT VEGETATIVE PHASE Homologous Genes from Mango
Source: Int J Mol Sci. 2021 Sep 10;22(18):9802. doi: 10.3390/ijms22189802 (PMC8471839; doi:10.3390/ijms22189802)
Supplement: Supplementary file 1 [file ijms-22-09802-s001.zip]

Archive with 1 entries (1 files):
- ijms-1332230-supplementary.xlsx
