# Supplementary material for: Isolation and Functional Characterization of Two SHORT VEGETATIVE PHASE Homologous Genes from Mango
Source: Int J Mol Sci. 2021 Sep 10;22(18):9802. doi: 10.3390/ijms22189802 (PMC8471839; doi:10.3390/ijms22189802)
Supplement: Supplementary file 1 [file ijms-22-09802-s001.zip › ijms-1332230-supplementary.xlsx]

## Sheet: Sheet1
Supplementary Table S1 Primers used in this study
Primer ID	Primer sequence	Primer application
AUP1	GGCCACGCGTCGACTAGTAC(T)18	cDNA synthesis primer
3Side	GGCCACGCGTCGACTAGTAC	3’ RACE anchor primer
MiSVP1/2u	CGATGGTCAGAGAGAAGATT	Full length clone
MiSVP1d	CAGCTGCATCAGGTTAACACG
MiSVP2d	GGCTTCCCATTTTAACCACCA
M13F	CGCCAGGGTTTTCCCAGTCACGAC	Clone detection
M13R	AGCGGATAACAATTTCACACAGGA
qMiSVP1u	GTAAGCAGCTGAGGAAACT	qRT-PCR
qMiSVP1d	TGCCACTTGTTGCCTCAATC
qMiSVP2u	GTCAGCAGCTGAGGACGTT
qMiSVP2d	CACCTCAATCGCTCGTTCTC
AtFT-F	CTTGGCAGGCAAACAGTGTATGCAC
AtFT-R	GCCACTCTCCCTCTGACAATTGTAGA
AtSOC1-F	CGAGCAAGAAAGACTCAAGTGTTTAAGG
AtSOC1-R	TTCATGAGATCCCCACTTTTCAGAGAG
AtActin2F	GCAGAGCGGGAAATTGTAAG
AtActin2R	GTACAGATCCTTCCTGATATCC
AtFLC-F	ATCATCATGTGGGAGCAGAAG
AtFLC-R	TTCAACCGCCGATTTAAGG
